# Supplementary material for: Filterability of Erythrocytes in Patients with COVID-19
Source: Biomolecules. 2022 Jun 3;12(6):782. doi: 10.3390/biom12060782 (PMC9220947; doi:10.3390/biom12060782)
Supplement: Supplementary file 1 [file biomolecules-12-00782-s001.zip]

Archive with 1 entries (1 files):
- biomolecules-1727543-supplementary.pdf
